# Supplementary material for: Serpentinization-Associated Mineral Catalysis of the Protometabolic Formose System
Source: Life (Basel). 2023 May 31;13(6):1297. doi: 10.3390/life13061297 (PMC10303151; doi:10.3390/life13061297)
Supplement: Supplementary file 1 [file life-13-01297-s001.zip]

Archive with 1 entries (1 files):
- life-2400688-supplementary.pdf
